# Supplementary material for: Ectopic fat accumulation in human astrocytes impairs insulin action
Source: R Soc Open Sci. 2020 Sep 16;7(9):200701. doi: 10.1098/rsos.200701 (PMC7540778; doi:10.1098/rsos.200701)
Supplement: Supplementary table 1. Significantly enriched canonical pathways (p<0.05) associated with 535 genes that were significantly regulated in the opposite direction by insulin upon additional lipid treatment. Analysis was done with Ingenuity Pathway Analysis software and selected terms are shown. [file rsos200701supp1.xlsx]

## Sheet: Supp. table 1
Supplementary table 1. Significantly enriched canonical pathways (p<0.05) associated with 535 genes that were significantly regulated in the opposite direction by insulin upon additional lipid treatment. Analysis was done with Ingenuity Pathway Analysis software and selected terms are shown
Ingenuity Canonical Pathways	-log(p-value)	Ratio	Molecules
HGF Signaling	3.6	0.0909	AKT2, ELF1, ELF2, ETS2, GAB1, MAP3K13, MRAS, PAK1, PIK3CA, PIK3CD
PTEN Signaling	2.6	0.0726	AKT2, BCAR1, CDKN1B, INPP5D, MRAS, PDGFRA, PIK3CA, PIK3CD, RPS6KB2
IGF-1 Signaling	2.53	0.0769	AKT2, IGFBP3, MRAS, NEDD4, PIK3CA, PIK3CD, RPS6KB2, SOCS3
IL-4 Signaling	2.52	0.0854	AKT2, INPP5D, MRAS, NFATC4, PIK3CA, PIK3CD, RPS6KB2
Senescence Pathway	2.33	0.0517	AKT2, CDKN1B, ELF1, ELF2, ETS2, HBP1, MRAS, NF1, NFATC4, PIK3CA, PIK3CD, RPS6KA5, SERPINE1, YPEL3
Growth Hormone Signaling	2.21	0.0845	IGFBP3, PIK3CA, PIK3CD, RPS6KA5, RPS6KB2, SOCS3
IL-7 Signaling Pathway	2.21	0.0845	AKT2, BAK1, CCND3, CDKN1B, PIK3CA, PIK3CD
Angiopoietin Signaling	2.12	0.0811	AKT2, BIRC5, MRAS, PAK1, PIK3CA, PIK3CD
CNTF Signaling	2.02	0.0893	MRAS, PIK3CA, PIK3CD, RPS6KA5, RPS6KB2
IL-3 Signaling	1.99	0.0759	AKT2, INPP5D, MRAS, PAK1, PIK3CA, PIK3CD
AMPK Signaling	1.95	0.0519	AKT2, ARID2, CAMKK2, CHRNA1, CHRNB1, MRAS, PIK3CA, PIK3CD, PPAT, PPM1B, PPM1D
PEDF Signaling	1.91	0.0732	AKT2, MRAS, PIK3CA, PIK3CD, TCF4, TCF7L2
Insulin Receptor Signaling	1.86	0.0593	AKT2, GAB1, INPP5D, MRAS, PIK3CA, PIK3CD, RPS6KB2, SOCS3
14-3-3-mediated Signaling	1.57	0.056	AKT2, CDKN1B, MRAS, PIK3CA, PIK3CD, PLCL1, TUBA4A
Leptin Signaling in Obesity	1.56	0.0685	AKT2, PIK3CA, PIK3CD, PLCL1, SOCS3
IL-15 Signaling	1.51	0.0667	AKT2, MRAS, PIK3CA, PIK3CD, RPS6KB2
Regulation of the Epithelial-Mesenchymal Transition Pathway	1.5	0.0481	AKT2, GAB1, HMGA2, JAG1, MRAS, PIK3CA, PIK3CD, TCF4, TCF7L2
ERK/MAPK Signaling	1.45	0.0471	BCAR1, ELF1, ELF2, ETS2, MRAS, PAK1, PIK3CA, PIK3CD, RPS6KA5
JAK/Stat Signaling	1.41	0.0625	AKT2, MRAS, PIK3CA, PIK3CD, SOCS3
Prolactin Signaling	1.39	0.0617	MRAS, PIK3CA, PIK3CD, SOCS3, SP1
mTOR Signaling	1.38	0.0457	AKT2, MRAS, PIK3CA, PIK3CD, PRR5L, RHOBTB1, RICTOR, RPS6KA5, RPS6KB2
Type II Diabetes Mellitus Signaling	1.35	0.0504	ADIPOR2, AKT2, CACNB1, PIK3CA, PIK3CD, SLC27A4, SOCS3
PI3K/AKT Signaling	1.31	0.0465	AKT2, CDKN1B, GAB1, INPP5D, MRAS, PIK3CA, PIK3CD, RPS6KB2
