# Supplementary material for: Ectopic fat accumulation in human astrocytes impairs insulin action
Source: R Soc Open Sci. 2020 Sep 16;7(9):200701. doi: 10.1098/rsos.200701 (PMC7540778; doi:10.1098/rsos.200701)
Supplement: Supplementary table 2. Predicted upstream regulators based on the analysis of 535 genes that were significantly regulated in the opposite direction by insulin upon additional lipid treatment. Shown are only transcriptional regulators which were significantly enriched (p<0.01) or had a significant pr [file rsos200701supp2.xlsx]

## Sheet: Supp. table 1
Supplementary table 2. Predicted upstream regulators based on the analysis of 535 genes that were significantly regulated in the opposite direction by insulin upon additional lipid treatment. Shown are only transcriptional regulators which were significantly enriched (p<0.01) or had a significant predicted activation state (z-score > I2I). Analysis was done with Ingenuity Pathway Analysis softwar…
Upstream Regulator	Expr Fold Change	Predicted Activation State	Activation z-score	p-value of overlap	Target Molecules in Dataset
FOXO3			-1.992	7.39e-06	BIRC5, BTG1, CCND3, CCNG2, CDKN1B, CDKN1C, ENO2, GLUL, HBP1, IKZF2, IP6K2, JAG1, MCM7, PAK1, PIK3CA, PIK3IP1, RICTOR, RUNX2, SATB1, SERPINE1, SLC40A1, TNFSF10
CCND1		Inhibited	-2.155	2.62e-05	ARMCX1, BIRC5, CCND3, CD44, CDKN1B, CENPH, EIF5A2, EPHA2, GALNT11, KLHL24, MAML3, MCM7, NOP2, PCLAF, PDCD4, RMI2, SATB1, SRGAP2, TCF4, TOR3A, TYMP
TCF4	-1.709		0.434	9.53e-05	BACH2, BIRC5, CDKN1C, DDX58, ELF1, GNE, HMMR, IFI16, IGFBP3, JAG1, LRP1, NANOS1, NUF2, PDCD11, PIK3CA, PIK3CD, PLAUR, RICTOR, RUNX2, SOCS3, TCF7L2, TNFSF10
BCL6			-0.277	0.000544	BACH2, CD44, CDKN1B, JMY, LDLR, MSH2, PDCD4, SERPINE1, SH2D4A, SMC3, SOCS3, SOX6, TRIM2, VWA5A
ID3			-1.231	0.000651	CCNG1, CCNG2, CD44, CDKN1B, ETS2, IFI16, IKZF2, PIK3IP1, PPAN, SEMA7A, SOCS3, TCF4, TNFSF10
TP63			1.342	0.000835	ABCC5, ADAMTS1, CCND3, CCNG1, CDKN1B, CDKN1C, EPHA2, HBP1, HK2, HMGA2, IFT74, IGFBP3, JAG1, PAK1, PIK3CA, PKP1, RUNX2, SERPINE1, THBS1, TNFSF10, WEE1, XPC
HOXD3		Activated	2	0.00105	IGFBP3, SERPINE1, TGM2, THBS1
STAT4			-1.265	0.00118	ARMCX1, CDKN1B, CIR1, DDX58, ENO2, KLF9, LRP1, PGP, RASSF1, SERPINE1, SMPDL3A, SOCS3, TPP2
TP73			-0.986	0.00168	AUH, BAK1, BIRC5, CCND3, CCNG1, CCNG2, CDKN1B, CDKN1C, EPHA2, IGFBP3, JAG1, MCM7, MUTYH, PNRC1, RB1CC1, SERPINE1, THBS1, UBL3, WARS2
GATA1		Inhibited	-2.137	0.00182	BACH2, BIRC5, CCND3, CDKN1B, CIR1, ETS2, MSH2, NOP2, RUNX2, SATB1, SOX6, ST3GAL6, TCF4, TFDP2, TGM2
ONECUT1				0.00218	AASS, ABL2, AMT, BCAR1, CEBPD, CIR1, HBP1, IFT74, KLF3, PTPRR, RMND1, RPS6KA5, TNFSF10, VWA5A, YPEL3
ASXL1			-1.342	0.00226	ENO2, HK2, PDCD4, PELI2, SERPINE1
HIF1A			1.445	0.00259	ADAMTS1, BACH2, BIRC5, CD44, CDKN1B, ENO2, FAM13A, HK2, IGFBP3, KDM3A, PLAUR, RASSF1, SERPINE1, SLC16A3, SLC40A1, SOCS3, SP1, TCF4, THBS1
E2F1			0.354	0.00412	ADIPOR2, ATG14, BAK1, BIRC5, CCND3, CD44, CDKN1B, CDKN1C, ENO2, JMY, MCM7, MSH2, PCLAF, PPP1R13B, SERPINE1, SP1, THBS1, WEE1, XPC, ZNF160
SIRT1			-1.367	0.00436	BIRC5, CCND3, CCNG2, CDKN1B, DDX58, GPAT4, HK2, LDLR, NEDD4L, NF1, PARP14, PDGFRA, RUNX2, SERPINE1, SOCS3, TFPI, XPC
TOX	-1.655			0.00518	CDKN1B, CDKN1C
FOXK2				0.00518	CDKN1B, SERPINE1
PHB2				0.00562	CDKN1C, IL11, SOCS3
TP53			-0.144	0.00579	ANLN, BAK1, BIRC5, BMF, BTG1, CALCRL, CCND3, CCNG1, CCNG2, CD44, CDKN1B, CEBPD, DEK, EPHA2, ERF, FKBP4, GLUL, GPHN, HK2, HMMR, IFI16, IGFBP3, JMJD1C, LDLR, MBNL2, MCM7, MIS18BP1, MPI, MSH2, PAK1, PCLAF, PDGFRA, PDSS1, PIK3CD, PLAUR, PNO1, PPM1B, PPM1D, PPP1R13B, PSME3, RB1CC1, RUNX2, SEC23B, SERPINE1, SMC2, SMC3, TCF4, TCF7L2, TGM2, THBS1, TNFSF10, TOMM40, TSKU, UBL3, WEE1, XPC, YPEL3
TCF7L2	-1.457		-1.393	0.00715	ADIPOR2, ANLN, BIRC5, CDKN1B, ERF, FBXO8, GAB1, GLUL, ICK, JAG1, LTV1, OTUD7B, TGIF1, TRIM59, YPEL2
JUN			-0.111	0.0072	BAK1, BTG1, CCND3, CD44, CDKN1B, HK2, IFI16, IGFBP3, MSH2, PDCD4, PLAUR, PPM1D, PTBP2, RUNX2, SERPINE1, SOCS3, SRP19, TCF7L2, THBS1
RUNX3			0	0.00746	ABCC5, BIRC5, CHST3, JAG1, KCTD15, NUAK1, RHOBTB1, RHOBTB3
MYC			1.223	0.0082	ADAMTS1, BIRC5, CCND3, CCNG2, CD44, CDKN1B, CEBPD, CHRNB1, CHST15, DDX21, DEK, DKC1, EPHA2, GLUL, HK2, HMOX2, HSPA14, IFI16, ING4, MCM7, MSH2, NOP56, PAK1, PDCD4, PDGFRA, PLAUR, PNO1, POLR1B, PPAT, SCAMP5, SERPINE1, SLC16A3, SOX6, ST3GAL4, THBS1, TNFSF10, TPP2
EBF1			-0.447	0.00901	AKT2, CBLB, HK2, INPP5D, PIK3CA, PIK3CD, RPS6KB2, SOCS3
KLF4			0.889	0.00935	ADAMTS1, CD44, CDKN1B, CDKN1C, CHST15, EPHA2, MSI2, NF1, PDGFRA, PLAUR, SERPINE1, THBS1
RUNX1			-0.367	0.0095	CCND3, CDKN1B, HMGA2, IGFBP3, NOP2, PIK3CD, PPAN, RRP9, RUNX2, SERPINE1, SOX6
FOXO1		Inhibited	-2.426	0.0271	ANLN, ATG14, BACH2, BIRC5, CCNG2, CDKN1B, CDKN1C, IKZF2, JAG1, PAK1, PIK3IP1, RICTOR, RUNX2, SERPINE1, THBS1, TNFSF10, TOMM40
MITF		Inhibited	-3.13	0.0418	CCNG2, CD44, CENPH, CENPM, NUF2, PIF1, SERPINE1, SOX6, ST3GAL6, UBL3
HNF4A		Activated	2	0.0597	AASS, AMT, ANKRA2, ARMC8, ATG4D, BCAR1, BRD8, BTG1, CCNG1, CCNG2, CDKN1B, CEBPD, CIR1, CLPX, CRIPT, DNAL1, DUSP3, ENC1, EPHA2, EXO5, GAB1, GRWD1, HBP1, HMOX2, ING4, ITPRID2, LDLR, LYRM4, MIS18BP1, MUTYH, NUAK1, NUF2, OTUD7B, PDCD4, PNO1, PNP, POLR1B, PPM1D, PSME3, RASSF1, RMND1, RNF44, RPS6KA5, SEMA7A, SERPINE1, SLC38A4, SMC2, SRP19, SRPRB, TCF7L2, TESK2, TOX, TPP2, VAMP1, WARS2, WASL, YPEL3, ZNF…
KLF3	-1.437	Activated	2.143	0.13	CENPT, FAM49A, HBP1, KDM3A, KLF12, PIK3IP1, RASSF1, RPS6KA5, SMPDL3A, SWT1, UBL3
EZH2		Activated	2.209	0.156	ABL2, CCND3, CDKN1B, CDKN1C, CHRNB1, IGFBP3, IL11, PDGFRA, PIK3IP1, RUNX2, SATB1, SOCS3
STAT1		Inhibited	-2.152	0.187	BIRC5, BTG1, CCND3, CDKN1B, CEBPD, IFI16, IRF2, SOCS3, TNFSF10, TYMP
WBP2		Inhibited	-2	0.349	ATG4D, BMF, GLCCI1, SLC16A3
TAL1		Activated	2	0.561	CCNG2, N4BP2L1, PGAM5, TNFSF10, TOX
SIM1		Inhibited	-2	1	GLUL, IFI16, LDB2, MCM7
ARNT2		Inhibited	-2	1	GLUL, IFI16, LDB2, MCM7
